# Supplementary material for: Darwin and the biological rhythms
Source: PNAS Nexus. 2024 Aug 27;3(8):pgae318. doi: 10.1093/pnasnexus/pgae318 (PMC11348560; doi:10.1093/pnasnexus/pgae318)
Supplement: pgae318_Supplementary_Data [file pgae318_supplementary_data.zip]

Archive with 2 entries (2 files):
- A4 350dpi.jpg
- Andrade&Beale_Darwin_Supporting Information(SI)_Revised-1.pdf
